# Supplementary material for: Lyophilized Lipid Liquid Crystalline Nanoparticles as an Antimicrobial Delivery System
Source: Antibiotics (Basel). 2023 Sep 4;12(9):1405. doi: 10.3390/antibiotics12091405 (PMC10525386; doi:10.3390/antibiotics12091405)
Supplement: Supplementary file 1 [file antibiotics-12-01405-s001.zip]

Archive with 1 entries (1 files):
- antibiotics-2586557-supplementary.pdf
